# Supplementary material for: Exploring the synergistic effects of cabozantinib and a programmed cell death protein 1 inhibitor in metastatic renal cell carcinoma with machine learning
Source: Oncotarget. 2022 Jan 27;13:237–56. doi: 10.18632/oncotarget.28183 (PMC8794707; doi:10.18632/oncotarget.28183)
Supplement: Supplementary file 2 [file oncotarget-13-28183-s002.xlsx]

## Sheet: Supplementary Table 1
Supplementary Table 1: List of proteins involved in each motive identified in the characterisation phase of metastatic renal cell carcinoma (mRCC) condition."Motive ID" refers to the physiological pathway the protein is associated to in the context of mRCC disease: (1) Tumour invasion and metastasis formation; (2) Sustained angiogenesis; (3) Immune evasion; (4) Cell growth and proliferation; (5) …
MOTIVE ID	MOTIVE NAME	Effector Protein (Name)	Effector Protein (Short Name)	Effector Protein (Uniprot)	Causative Effect (1, -1)	Reference
1	Tumour invasion and metastasis formation	Cadherin-11	CDH11	P55287	1	[1] PMID: 27338367; [2] PMID: 24587095
1	Tumour invasion and metastasis formation	BDNF/NT-3 growth factors receptor	NTRK2	Q16620	1	[1] PMID: 26820170
1	Tumour invasion and metastasis formation	Vinculin	VCL	P18206	-1	[1] PMID: 11358843
1	Tumour invasion and metastasis formation	C-X-C chemokine receptor type 4	CXCR4	P61073	1	[1] PMID: 17083723; [2] PMID: 18189328; [3] PMID: 25387056; [4] PMID: 31268155
1	Tumour invasion and metastasis formation	72 kDa type IV collagenase	MMP2	P08253	1	[1] PMID: 18189328
1	Tumour invasion and metastasis formation	Endoglin	ENG	P17813	1	[1] PMID: 18614581; [2] PMID: 21670082
1	Tumour invasion and metastasis formation	Occludin	OCLN	Q16625	-1	[1] PMID: 19059202; [2] PMID: 19073886
1	Tumour invasion and metastasis formation	Claudin-1	CLDN1	O95832	-1	[1] PMID: 19059202; [2] PMID: 21687390; [3] PMID: 19073886
1	Tumour invasion and metastasis formation	Mucin-1	MUC1	P15941	1	[1] PMID: 19549898
1	Tumour invasion and metastasis formation	Secreted frizzled-related protein 1	SFRP1	Q8N474	1	[1] PMID: 19723665
1	Tumour invasion and metastasis formation	Stromelysin-2	MMP10	P09238	1	[1] PMID: 19723665
1	Tumour invasion and metastasis formation	Secreted frizzled-related protein 3	FRZB	Q92765	1	[1] PMID: 20160027
1	Tumour invasion and metastasis formation	Stromelysin-1	MMP3	P08254	1	[1] PMID: 20160027
1	Tumour invasion and metastasis formation	Proto-oncogene tyrosine-protein kinase receptor Ret	RET	P07949	1	[1] PMID: 21396847; [2] PMID: 31602010
1	Tumour invasion and metastasis formation	Cathepsin K	CTSK	P43235	1	[1] PMID: 21602817
1	Tumour invasion and metastasis formation	Neural cell adhesion molecule L1	L1CAM	P32004	1	[1] PMID: 21880579; [2] DOI: https://doi.org/10.1038/s43018-019-0006-x
1	Tumour invasion and metastasis formation	Paired box protein Pax-2	PAX2	Q02962	1	[1] PMID: 21880579; [2] PMID: 23194047
1	Tumour invasion and metastasis formation	Paired box protein Pax-8	PAX8	Q06710	1	[1] PMID: 23194047
1	Tumour invasion and metastasis formation	Collagen alpha-4	COL4A4	P53420	-1	[1] PMID: 24213520
1	Tumour invasion and metastasis formation	Hepatocyte growth factor	HGF	P14210	1	[1] PMID: 24959084
1	Tumour invasion and metastasis formation	Ephrin type-A receptor 2	EPHA2	P29317	1	[1] PMID: 25025847; [2] PMID: 27811149
1	Tumour invasion and metastasis formation	Cell adhesion molecule 1	CADM1	Q9BY67	-1	[1] PMID: 25031695; [2] PMID: 28467794; [3] PMID: 22553910
1	Tumour invasion and metastasis formation	CD44 antigen	CD44	P16070	1	[1] PMID: 25123505; [2] PMID: 26287771; [3] PMID: 20303742
1	Tumour invasion and metastasis formation	Tumor necrosis factor	TNF	P01375	1	[1] PMID: 25123505; [2] PMID: 26940073
1	Tumour invasion and metastasis formation	Cadherin-1	CDH1	P12830	-1	[1] PMID: 25123505; [2] PMID: 27461942; [3] PMID: 26940073; [4] PMID: 27329246
1	Tumour invasion and metastasis formation	Proto-oncogene tyrosine-protein kinase Src	SRC	P12931	1	[1] PMID: 25187556
1	Tumour invasion and metastasis formation	Tyrosine-protein kinase receptor UFO	AXL	P30530	1	[1] PMID: 25187556
1	Tumour invasion and metastasis formation	Growth arrest-specific protein 6	GAS6	Q14393	1	[1] PMID: 25187556
1	Tumour invasion and metastasis formation	Hepatocyte growth factor receptor	MET	P08581	1	[1] PMID: 25187556; [2] PMID: 26364599; [3] PMID: 24959084
1	Tumour invasion and metastasis formation	Neprilysin	MME	P08473	1	[1] PMID: 25387056
1	Tumour invasion and metastasis formation	C-C motif chemokine 2	CCL2	P13500	1	[1] PMID: 25387056
1	Tumour invasion and metastasis formation	C-C chemokine receptor type 1	CCR1	P32246	1	[1] PMID: 25387056
1	Tumour invasion and metastasis formation	C-C motif chemokine 7	CCL7	P80098	1	[1] PMID: 25387056
1	Tumour invasion and metastasis formation	Phosphatidylinositol 3-kinase regulatory subunit alpha	PIK3R1	P27986	-1	[1] PMID: 25757764
1	Tumour invasion and metastasis formation	Mitogen-activated protein kinase 3	MAPK3	P27361	1	[1] PMID: 26732239
1	Tumour invasion and metastasis formation	Cadherin-2	CDH2	P19022	1	[1] PMID: 26940073
1	Tumour invasion and metastasis formation	Interleukin-15	IL15	P40933	1	[1] PMID: 26940073
1	Tumour invasion and metastasis formation	Interleukin-15 receptor subunit alpha	IL15RA	Q13261	1	[1] PMID: 26940073
1	Tumour invasion and metastasis formation	Thrombospondin-1	THBS1	P07996	1	[1] PMID: 26940073
1	Tumour invasion and metastasis formation	Hyaluronan synthase 2	HAS2	Q92819	1	[1] PMID: 26940073
1	Tumour invasion and metastasis formation	SPARC	SPARC	P09486	1	[1] PMID: 26940073
1	Tumour invasion and metastasis formation	Forkhead box protein O3	FOXO3	O43524	1	[1] PMID: 26940073
1	Tumour invasion and metastasis formation	Hypoxia-inducible factor 1-alpha	HIF1A	Q16665	1	[1] PMID: 27329246
1	Tumour invasion and metastasis formation	Tumor necrosis factor receptor superfamily member 11A	TNFRSF11A	Q9Y6Q6	1	[1] PMID: 27338367
1	Tumour invasion and metastasis formation	Tumor necrosis factor ligand superfamily member 11	TNFSF11	O14788	1	[1] PMID: 27338368
1	Tumour invasion and metastasis formation	Heparanase	HPSE	Q9Y251	1	[1] PMID: 27461942; [2] PMID: 24213520
1	Tumour invasion and metastasis formation	Zinc finger protein SNAI1	SNAI1	O95863	1	[1] PMID: 27461942; [2] PMID: 26940073; [3] PMID: 27329246; [4] PMID: 31258725
1	Tumour invasion and metastasis formation	Zinc finger protein SNAI2	SNAI2	O43623	1	[1] PMID: 27461942; [2] PMID: 31258725
1	Tumour invasion and metastasis formation	Interleukin-8	CXCL8	P10145	1	[1] PMID: 27588140
1	Tumour invasion and metastasis formation	Activated CDC42 kinase 1	TNK2	Q07912	1	[1] DOI: 10.4999/uhod.192412
1	Tumour invasion and metastasis formation	Annexin A5	ANXA5	P08758	1	[1] PMID: 28393205
1	Tumour invasion and metastasis formation	Matrix metalloproteinase-9	MMP9	P14780	1	[1] PMID: 28393205; [2] PMID: 25123505; [3] PMID: 18189328; [4] PMID: 18690841
1	Tumour invasion and metastasis formation	Catenin beta-1	CTNNB1	P35222	1	[1] PMID: 28393205; [2] PMID: 27322325; [3] PMID: 23708097
1	Tumour invasion and metastasis formation	COP9 signalosome complex subunit 3	COPS5	Q92905	1	[1] PMID: 28479251
1	Tumour invasion and metastasis formation	Zinc finger E-box-binding homeobox 1	ZEB1	P37275	1	[1] PMID: 28479251
1	Tumour invasion and metastasis formation	Transcription factor SOX-4	SOX4	Q06945	1	[1] PMID: 28534986
1	Tumour invasion and metastasis formation	Lysine-specific demethylase 6B	KDM6B	O15054	1	[1] PMID: 28725537; [2] PMID: 23152497
1	Tumour invasion and metastasis formation	Interleukin-6	IL6	P05231	1	[1] PMID: 28846080
1	Tumour invasion and metastasis formation	L-lactate dehydrogenase A chain	LDHA	P00338	1	[1] PMID: 28983605
1	Tumour invasion and metastasis formation	Stromal cell-derived factor 1	CXCL12	P48061	1	[1] PMID: 29264197; [2] PMID: 18189328; [3] PMID: 25387056
1	Tumour invasion and metastasis formation	CUB domain-containing protein 1	CDCP1	Q9H5V8	1	[1] PMID: 29264197; [2] PMID: 21233420
1	Tumour invasion and metastasis formation	Protein C-ets-2	ETS2	P15036	1	[1] PMID: 29772431
1	Tumour invasion and metastasis formation	RAC-alpha serine/threonine-protein kinase	AKT1	P31749	1	[1] PMID: 29772431
1	Tumour invasion and metastasis formation	Phosphatidylinositol 4,5-bisphosphate 3-kinase catalytic subunit gamma isoform	PIK3CG	P48736	1	[1] PMID: 29772431
1	Tumour invasion and metastasis formation	Transforming growth factor beta-1 proprotein [Cleaved into: Latency-associated peptide	TGFB1	P01137	1	[1] PMID: 29928489
1	Tumour invasion and metastasis formation	Vimentin	VIM	P08670	1	[1] PMID: 30466107
1	Tumour invasion and metastasis formation	Bifunctional methylenetetrahydrofolate dehydrogenase/cyclohydrolase, mitochondrial [Includes: NAD-dependent methylenetetrahydrofolate dehydrogenase	MTHFD2	P13995	1	[1] PMID: 30466107
1	Tumour invasion and metastasis formation	Centrosomal protein of 55 kDa	CEP55	Q53EZ4	1	[1] PMID: 30607788
1	Tumour invasion and metastasis formation	Protein-glutamine gamma-glutamyltransferase 2	TGM2	P21980	1	[1] PMID: 30736384
1	Tumour invasion and metastasis formation	Tropomyosin alpha-1 chain	TPM1	P09493	-1	[1] PMID: 31258725
1	Tumour invasion and metastasis formation	Tumor protein D52	TPD52	P55327	-1	[1] PMID: 27983909
1	Tumour invasion and metastasis formation	AT-rich interactive domain-containing protein 1A	ARID1A	O14497	-1	[1] PMID: 31424966
1	Tumour invasion and metastasis formation	Fatty acid-binding protein 5	FABP5	Q01469	1	[1] PMID: 31491402
1	Tumour invasion and metastasis formation	Trans-acting T-cell-specific transcription factor GATA-3	GATA3	P23771	-1	[1] PMID: 31636361
1	Tumour invasion and metastasis formation	Histone-lysine N-methyltransferase NSD2	NSD2	O96028	1	[1] PMID: 31692936
1	Tumour invasion and metastasis formation	Histone-lysine N-methyltransferase, H3 lysine-36 and H4 lysine-20 specific	NSD1	Q96L73	-1	[1] PMID: 31692936; [2] PMID: 28754676
1	Tumour invasion and metastasis formation	Histone-lysine N-methyltransferase SETD2	SETD2	Q9BYW2	-1	[1] PMID: 31692936; [2] PMID: 28754676
1	Tumour invasion and metastasis formation	SH3 domain-binding glutamic acid-rich-like protein 2	SH3BGRL2	Q9UJC5	-1	[1] PMID: 31911271
1	Tumour invasion and metastasis formation	Twist-related protein 1	TWIST1	Q15672	1	[1] PMID: 31911271
1	Tumour invasion and metastasis formation	Tight junction protein ZO-1	TJP1	Q07157	-1	[1] PMID: 31911271; [2] PMID: 19059202
1	Tumour invasion and metastasis formation	Melatonin receptor type 1A	MTNR1A	P48039	-1	[1] PMID: 26732239
1	Tumour invasion and metastasis formation	Disintegrin and metalloproteinase domain-containing protein 10	ADAM10	O14672	1	[1] PMID: 21880579
1	Tumour invasion and metastasis formation	Selenoprotein M	SELENOM	Q8WWX9	1	[1] PMID: 31274247
1	Tumour invasion and metastasis formation	RAC-beta serine/threonine-protein kinase	AKT2	P31751	1	[1] PMID: 26233890; [2] PMID: 26233890
1	Tumour invasion and metastasis formation	von Hippel-Lindau disease tumor suppressor	VHL	P40337	-1	[1] PMID: 26558360; [2] PMID: 25120953; [3] PMID: 18039096
2	Angiogenesis	Vascular endothelial growth factor receptor 1	FLT1	P17948	1	[1] PMID: 18566400
2	Angiogenesis	Endoglin	ENG	P17813	1	[1] PMID: 18614581; [2] PMID: 21670082; [3] PMID: 29264197
2	Angiogenesis	Secreted frizzled-related protein 3	FRZB	Q92765	1	[1] PMID: 20160027
2	Angiogenesis	Angiopoietin-1	ANGPT1	Q15389	1	[1] PMID: 20160027
2	Angiogenesis	Hypoxia-inducible factor 1-alpha	HIF1A	Q16665	1	[1] PMID: 20225241; [2] PMID: 22705278; [3] PMID: 31268155
2	Angiogenesis	Interleukin-12 subunit alpha	IL12A	P29459	-1	[1] PMID: 23947989
2	Angiogenesis	Interleukin-12 subunit beta	IL12B	P29460	-1	[1] PMID: 23947989
2	Angiogenesis	Prostaglandin G/H synthase 2	PTGS2	P35354	1	[1] PMID: 23947989; [2] PMID: 20530679
2	Angiogenesis	Thymidine phosphorylase	TYMP	P19971	1	[1] PMID: 23947989; [2] PMID: 20530679
2	Angiogenesis	Protein Wnt-5a	WNT5A	P41221	1	[1] PMID: 23947989; [2] PMID: 20530679
2	Angiogenesis	Angiopoietin-1 receptor	TEK	Q02763	1	[1] PMID: 23947989; [2] PMID: 30840266
2	Angiogenesis	Angiopoietin-2	ANGPT2	O15123	1	[1] PMID: 23947990; [2] PMID: 31013896
2	Angiogenesis	Cellular tumor antigen p53	TP53	P04637	-1	[1] PMID: 23984807
2	Angiogenesis	Ephrin type-A receptor 2	EPHA2	P29317	1	[1] PMID: 25025847; [2] PMID: 27811149
2	Angiogenesis	Mast/stem cell growth factor receptor Kit	KIT	P10721	1	[1] PMID: 25056544
2	Angiogenesis	Kit ligand	KITLG	P21583	1	[1] PMID: 25056544
2	Angiogenesis	Platelet-derived growth factor receptor beta	PDGFRB	P09619	1	[1] PMID: 25056544; [2] PMID: 26558360
2	Angiogenesis	U4/U6.U5 tri-snRNP-associated protein 1	SART1	O43290	1	[1] PMID: 25387056
2	Angiogenesis	Lysine-specific demethylase 3A	KDM3A	Q9Y4C1	1	[1] PMID: 28725537
2	Angiogenesis	Proto-oncogene tyrosine-protein kinase Src	SRC	P12931	1	[1] PMID: 29527128; [2] DOI: 10.1200/JCO.2016.34.15_suppl.e16133
2	Angiogenesis	Matrix metalloproteinase-9	MMP9	P14780	1	[1] PMID: 31013896
2	Angiogenesis	Ephrin type-A receptor 3	EPHA3	P29320	1	[1] PMID: 31013896
2	Angiogenesis	Azurocidin	AZU1	P20160	1	[1] PMID: 31013896 [2] PMID: 28975613
2	Angiogenesis	72 kDa type IV collagenase	MMP2	P08253	1	[1] PMID: 31013896; [2] PMID: 18690841; [3] PMID: 18189328
2	Angiogenesis	Platelet-derived growth factor subunit B	PDGFB	P01127	1	[1] PMID: 31013896; [2] PMID: 18690841; [3] PMID: 19269025
2	Angiogenesis	Vascular endothelial growth factor A	VEGFA	P15692	1	[1] PMID: 31013896; [2] PMID: 18690841; [3] PMID: 19269025; [4] PMID: 25056544; [5] PMID: 26558360
2	Angiogenesis	Fibroblast growth factor 2	FGF2	P09038	1	[1] PMID: 31013896; [2] PMID: 21670082
2	Angiogenesis	Vascular endothelial growth factor receptor 2	KDR	P35968	1	[1] PMID: 31013896; [2] PMID: 29527128
2	Angiogenesis	Tropomyosin alpha-1 chain	TPM1	P09493	-1	[1] PMID: 31258725
2	Angiogenesis	Cathepsin B	CTSB	P07858	1	[1] PMID: 23947989; [2] PMID: 20530679
2	Angiogenesis	Myc proto-oncogene protein	MYC	P01106	1	[1] PMID: 25387056; [2] PMID: 24890832
2	Angiogenesis	von Hippel-Lindau disease tumor suppressor	VHL	P40337	-1	[1] PMID: 26558360; [2] PMID: 25120953; [3] PMID: 18039096
2	Angiogenesis	Endothelial PAS domain-containing protein 1	EPAS1	Q99814	1	[1] PMID: 31268155; [2] PMID: 25387056; [3] PMID: 24890832
3	Immune evasion	Antigen peptide transporter 2	TAP2	Q03519	-1	[1] PMID: 14650824; [2] PMID: 8620489
3	Immune evasion	Granulocyte-macrophage colony-stimulating factor	CSF2	P04141	1	[1] PMID: 25996049
3	Immune evasion	ICOS ligand	ICOSLG	O75144	-1	[1] PMID: 14650824
3	Immune evasion	Interleukin-2	IL2	P60568	-1	[1] PMID: 14650824
3	Immune evasion	Granzyme B	GZMB	P10144	-1	[1] PMID: 14650824
3	Immune evasion	Tumor necrosis factor receptor superfamily member 1A	TNFRSF1A	P19438	1	[1] PMID: 18339884
3	Immune evasion	Nuclear factor NF-kappa-B p105 subunit	NFKB1	P19838	-1	[1] PMID: 18339884
3	Immune evasion	Nuclear factor NF-kappa-B p100 subunit	NFKB2	Q00653	-1	[1] PMID: 18339884
3	Immune evasion	Caspase-8	CASP8	Q14790	1	[1] PMID: 18339884
3	Immune evasion	Tumor necrosis factor	TNF	P01375	1	[1] PMID: 18339884
3	Immune evasion	Vascular endothelial growth factor receptor 1	FLT1	P17948	1	[1] PMID: 18566400
3	Immune evasion	Interleukin-8	CXCL8	P10145	-1	[1] PMID: 22665059
3	Immune evasion	C-X-C motif chemokine 5	CXCL5	P42830	-1	[1] PMID: 22665059
3	Immune evasion	V-set domain-containing T-cell activation inhibitor 1	VTCN1	Q7Z7D3	1	[1] PMID: 24765159
3	Immune evasion	Cytotoxic T-lymphocyte protein 4	CTLA4	P16410	1	[1] PMID: 25385470; [2] PMID: 14650824
3	Immune evasion	Programmed cell death 1 ligand 2	PDCD1LG2	Q9BQ51	1	[1] PMID: 25385470; [2] PMID: 28761748; [3] PMID: 29255699; [4] PMID: 14650824
3	Immune evasion	Programmed cell death 1 ligand 1	CD274	Q9NZQ7	1	[1] PMID: 25385470; [2] PMID: 28761748; [3] PMID: 29255699; [4] PMID: 14650824; [5] PMID: 29498788
3	Immune evasion	Programmed cell death protein 1	PDCD1	Q15116	1	[1] PMID: 25385470; [2] PMID: 28761748; [3] PMID: 30131293; [4] PMID: 26622321; [5] PMID: 14650824
3	Immune evasion	Transforming growth factor beta-1 proprotein [Cleaved into: Latency-associated peptide	TGFB1	P01137	1	[1] PMID: 25563193
3	Immune evasion	Hypoxia-inducible factor 1-alpha	HIF1A	Q16665	1	[1] PMID: 25563193
3	Immune evasion	Forkhead box protein O3	FOXO3	O43524	1	[1] PMID: 25563193; [2] PMID: 29498788
3	Immune evasion	Tyrosine-protein kinase receptor UFO	AXL	P30530	1	[1] PMID: 25568918
3	Immune evasion	Tyrosine-protein kinase receptor TYRO3	TYRO3	Q06418	1	[1] PMID: 25568918
3	Immune evasion	Tyrosine-protein kinase Mer	MERTK	Q12866	1	[1] PMID: 25568918
3	Immune evasion	Growth arrest-specific protein 6	GAS6	Q14393	1	[1] PMID: 25568918
3	Immune evasion	Prostaglandin G/H synthase 2	PTGS2	P35354	1	[1] PMID: 25996049
3	Immune evasion	Proteasome subunit beta type-10	PSMB10	P40306	-1	[1] PMID: 14650824
3	Immune evasion	Proteasome subunit beta type-8	PSMB8	P28062	-1	[1] PMID: 14650824
3	Immune evasion	Proteasome subunit beta type-9	PSMB9	P28065	-1	[1] PMID: 14650824
3	Immune evasion	Interleukin-1 beta	IL1B	P01584	1	[1] PMID: 25996049
3	Immune evasion	Interleukin-6	IL6	P05231	1	[1] PMID: 25996049
3	Immune evasion	Interferon gamma	IFNG	P01579	-1	[1] PMID: 25996049; [2] PMID: 14650824
3	Immune evasion	Protein S100-A9	S100A9	P06702	1	[1] PMID: 25996049; [2] PMID: 18809714
3	Immune evasion	Hepatitis A virus cellular receptor 2	HAVCR2	Q8TDQ0	1	[1] PMID: 29498788
3	Immune evasion	Indoleamine 2,3-dioxygenase 1	IDO1	P14902	1	[1] PMID: 29498788
3	Immune evasion	Lymphocyte activation gene 3 protein	LAG3	P18627	1	[1] PMID: 29498788
3	Immune evasion	HLA class I histocompatibility antigen, alpha chain G	HLA-G	P17693	1	[1] PMID: 31013896
3	Immune evasion	CD83 antigen	CD83	Q01151	-1	[1] PMID: 31013896; [2] PMID: 14650824
3	Immune evasion	Interleukin-10	IL10	P22301	1	[1] PMID: 31013896; [2] PMID: 14650824; [3] PMID: 14650824
3	Immune evasion	T-lymphocyte activation antigen CD80	CD80	P33681	-1	[1] PMID: 31013896; [2] PMID: 25385470; [3] PMID: 25996049
3	Immune evasion	T-lymphocyte activation antigen CD86	CD86	P42081	-1	[1] PMID: 31013896; [2] PMID: 25385470; [3] PMID: 25996049
3	Immune evasion	Tumor necrosis factor receptor superfamily member 5	CD40	P25942	-1	[1] PMID: 31013896; [2] PMID: 25996049
3	Immune evasion	Transcription factor EB	TFEB	P19484	1	[1] PMID: 31383732
3	Immune evasion	Arginase-1	ARG1	P05089	1	[1] PMID: 25996049
3	Immune evasion	Interleukin-15	IL15	P40933	-1	[1] PMID: 25996049
3	Immune evasion	Nitric oxide synthase, inducible	NOS2	P35228	1	[1] PMID: 25996049
3	Immune evasion	Interleukin-12 subunit alpha	IL12A	P29459	-1	[1] PMID: 25996049
3	Immune evasion	Interleukin-12 subunit beta	IL12B	P29460	-1	[1] PMID: 25996049
3	Immune evasion	Antigen peptide transporter 1	TAP1	Q03518	-1	[1] PMID: 14650824; [2] PMID: 8620489
4	Cell growth and proliferation	Erythropoietin receptor	EPOR	P19235	1	[1] Bai, T. & Wang, D. & Yang, X.. (2017). Role of hypoxia-inducible factor in clear cell renal cell carcinoma and its application in targeted therapy. International Journal of Clinical and Experimental Medicine. 10. 9909-9917.
4	Cell growth and proliferation	Erythropoietin	EPO	P01588	1	[1] Bai, T. & Wang, D. & Yang, X.. (2017). Role of hypoxia-inducible factor in clear cell renal cell carcinoma and its application in targeted therapy. International Journal of Clinical and Experimental Medicine. 10. 9909-9917. [2] PMID: 24583149
4	Cell growth and proliferation	Platelet-derived growth factor receptor alpha	PDGFRA	P16234	1	[1] PMID: 12866380
4	Cell growth and proliferation	Suppressor of cytokine signaling 1	SOCS1	O15524	-1	[1] PMID: 17898043
4	Cell growth and proliferation	Tyrosine-protein kinase JAK2	JAK2	O60674	1	[1] PMID: 17898043
4	Cell growth and proliferation	Tyrosine-protein kinase JAK1	JAK1	P23458	1	[1] PMID: 17898043
4	Cell growth and proliferation	Tyrosine-protein kinase JAK3	JAK3	P52333	1	[1] PMID: 17898043
4	Cell growth and proliferation	Non-receptor tyrosine-protein kinase TYK2	TYK2	P29597	1	[1] PMID: 17898043
4	Cell growth and proliferation	Signal transducer and activator of transcription 3	STAT3	P40763	1	[1] PMID: 17898043
4	Cell growth and proliferation	Signal transducer and activator of transcription 1-alpha/beta	STAT1	P42224	1	[1] PMID: 17898043
4	Cell growth and proliferation	Signal transducer and activator of transcription 5A	STAT5A	P42229	1	[1] PMID: 17898043
4	Cell growth and proliferation	Signal transducer and activator of transcription 5B	STAT5B	P51692	1	[1] PMID: 17898043
4	Cell growth and proliferation	Endothelial PAS domain-containing protein 1	EPAS1	Q99814	1	[1] PMID: 18039096; [2] PMID: 22705278; [3] PMID: 20225241; [4] PMID: 29033582
4	Cell growth and proliferation	Mitogen-activated protein kinase 1	MAPK1	P28482	1	[1] PMID: 18172299; [2] PMID: 26732239; [3] PMID: 31477752
4	Cell growth and proliferation	Mitogen-activated protein kinase 11	MAPK11	Q15759	1	[1] PMID: 18172299; [2] PMID: 26732239; [3] PMID: 31477752
4	Cell growth and proliferation	Mitogen-activated protein kinase 12	MAPK12	P53778	1	[1] PMID: 18172299; [2] PMID: 26732239; [3] PMID: 31477752
4	Cell growth and proliferation	Mitogen-activated protein kinase 13	MAPK13	O15264	1	[1] PMID: 18172299; [2] PMID: 26732239; [3] PMID: 31477752
4	Cell growth and proliferation	Mitogen-activated protein kinase 14	MAPK14	Q16539	1	[1] PMID: 18172299; [2] PMID: 26732239; [3] PMID: 31477752
4	Cell growth and proliferation	Mitogen-activated protein kinase 1	MAPK3	P27361	1	[1] PMID: 18172299; [2] PMID: 26732239; [3] PMID: 31477752
4	Cell growth and proliferation	Dual specificity mitogen-activated protein kinase kinase 1	MAP2K1	Q02750	1	[1] PMID: 18172299; [2] PMID: 31477752
4	Cell growth and proliferation	Platelet-derived growth factor subunit A	PDGFA	P04085	1	[1] PMID: 19269025
4	Cell growth and proliferation	Carbonic anhydrase 9	CA9	Q16790	1	[1] PMID: 20709527; [2] PMID: 31013896
4	Cell growth and proliferation	Solute carrier family 2, facilitated glucose transporter member 1	SLC2A1	P11166	1	[1] PMID: 21813754; [2] PMID: 31268155
4	Cell growth and proliferation	Macrophage colony-stimulating factor 1 receptor	CSF1R	P07333	1	[1] PMID: 22052465
4	Cell growth and proliferation	Macrophage colony-stimulating factor 1	CSF1	P09603	1	[1] PMID: 22052465
4	Cell growth and proliferation	Tumor necrosis factor receptor superfamily member 11A	TNFRSF11A	Q9Y6Q6	1	[1] PMID: 24213520
4	Cell growth and proliferation	Tumor necrosis factor ligand superfamily member 11	TNFSF11	O14788	1	[1] PMID: 24213520
4	Cell growth and proliferation	Ephrin type-A receptor 2	EPHA2	P29317	1	[1] PMID: 25025847; [2] PMID: 27811149
4	Cell growth and proliferation	Cell adhesion molecule 1	CADM1	Q9BY67	-1	[1] PMID: 25031695; [2] PMID: 28467794; [3] PMID: 22553910
4	Cell growth and proliferation	Kit ligand	KITLG	P21583	1	[1] PMID: 25056544
4	Cell growth and proliferation	Mast/stem cell growth factor receptor Kit	KIT	P10721	1	[1] PMID: 25056544; [2] PMID: 15832088
4	Cell growth and proliferation	Histone-lysine N-methyltransferase SETD2	SETD2	Q9BYW2	-1	[1] PMID: 25120953; [2] PMID: 27191891; [3] PMID: 29651023
4	Cell growth and proliferation	Protein polybromo-1	PBRM1	Q86U86	-1	[1] PMID: 25120953; [2] PMID: 28846693; [3] PMID: 26166446
4	Cell growth and proliferation	Aurora kinase A	AURKA	O14965	1	[1] PMID: 25183163
4	Cell growth and proliferation	Dickkopf-related protein 1	DKK1	O94907	1	[1] PMID: 25387056; [2] PMID: 17143291; [3] PMID: 27077077
4	Cell growth and proliferation	Secreted frizzled-related protein 5	SFRP5	Q5T4F7	1	[1] PMID: 25387056; [2] PMID: 23572277; [3] PMID: 27077077
4	Cell growth and proliferation	Secreted frizzled-related protein 4	SFRP4	Q6FHJ7	1	[1] PMID: 25387056; [2] PMID: 23572277; [3] PMID: 27077077
4	Cell growth and proliferation	Secreted frizzled-related protein 2	SFRP2	Q96HF1	1	[1] PMID: 25387056; [2] PMID: 23572277; [3] PMID: 27077077
4	Cell growth and proliferation	Merlin	NF2	P35240	-1	[1] PMID: 25387056; [2] PMID: 25893302; [3] PMID: 31401421
4	Cell growth and proliferation	Cyclin-dependent kinase 1	CDK1	P06493	1	[1] PMID: 25443276
4	Cell growth and proliferation	Cyclin-dependent kinase 2	CDK2	P24941	1	[1] PMID: 25443276
4	Cell growth and proliferation	Fibroblast growth factor receptor 1	FGFR1	P11362	1	[1] PMID: 25678187
4	Cell growth and proliferation	Mitogen-activated protein kinase 8	MAPK8	P45983	1	[1] PMID: 26732239; [2] PMID: 31477752
4	Cell growth and proliferation	Mitogen-activated protein kinase 9	MAPK9	P45984	1	[1] PMID: 26732239; [2] PMID: 31477752
4	Cell growth and proliferation	Proto-oncogene Wnt-1	WNT1	P04628	1	[1] PMID: 27322325; [2] PMID: 25075035
4	Cell growth and proliferation	Catenin beta-1	CTNNB1	P35222	1	[1] PMID: 27322325; [2] PMID: 25075035
4	Cell growth and proliferation	Insulin-like growth factor I	IGF1	P05019	1	[1] PMID: 27405474
4	Cell growth and proliferation	Cyclin-dependent kinase inhibitor 2A	CDKN2A	P42771	-1	[1] PMID: 27428416
4	Cell growth and proliferation	Ubiquitin carboxyl-terminal hydrolase BAP1	BAP1	Q92560	-1	[1] PMID: 28695322; [2] PMID: 26166446; [3] PMID: 22683710
4	Cell growth and proliferation	Calpain-2 catalytic subunit	CAPN2	P17655	1	[1] PMID: 29228653
4	Cell growth and proliferation	Histone-lysine N-methyltransferase EZH2	EZH2	Q15910	1	[1] PMID: 29286132
4	Cell growth and proliferation	Epidermal growth factor receptor	EGFR	P00533	1	[1] PMID: 29527128
4	Cell growth and proliferation	Glutaminase kidney isoform, mitochondrial	GLS	O94925	1	[1] PMID: 30854496
4	Cell growth and proliferation	Proto-oncogene tyrosine-protein kinase Src	SRC	P12931	1	[1] PMID: 29527128; [2] DOI: 10.1200/JCO.2016.34.15_suppl.e16133
4	Cell growth and proliferation	Neurogenic locus notch homolog protein 1	NOTCH1	P46531	1	[1] PMID: 29651023; [2] PMID: 28927098
4	Cell growth and proliferation	Transient receptor potential cation channel subfamily A member 1	TRPA1	O75762	-1	[1] PMID: 29970964
4	Cell growth and proliferation	DNA excision repair protein ERCC-6-like	ERCC6L	Q2NKX8	1	[1] PMID: 30459398
4	Cell growth and proliferation	Tropomyosin alpha-1 chain	TPM1	P09493	-1	[1] PMID: 31258725
4	Cell growth and proliferation	Androgen receptor	AR	P10275	1	[1] PMID: 31259150
4	Cell growth and proliferation	Tafazzin	TAZ	Q16635	1	[1] PMID: 31401421
4	Cell growth and proliferation	Transcriptional coactivator YAP1	YAP1	P46937	1	[1] PMID: 31401421; [2] PMID: 17974916
4	Cell growth and proliferation	Vascular endothelial growth factor receptor 2	KDR	P35968	1	[1] PMID: 31477752
4	Cell growth and proliferation	Caveolin-2	CAV2	P51636	1	[1] PMID: 31477752
4	Cell growth and proliferation	Myoferlin	MYOF	Q9NZM1	1	[1] PMID: 31477752
4	Cell growth and proliferation	BDNF/NT-3 growth factors receptor	NTRK2	Q16620	1	[1] PMID: 26820170
4	Cell growth and proliferation	Phosphatidylinositol 3,4,5-trisphosphate 3-phosphatase and dual-specificity protein phosphatase PTEN	PTEN	P60484	-1	[1] PMID: 25120953; [2] PMID: 25387056; [3] PMID: 25924008; [4] PMID: 29651023
4	Cell growth and proliferation	Large neutral amino acids transporter small subunit 1	SLC7A5	Q01650	1	[1] PMID: 25387056
4	Cell growth and proliferation	E3 ubiquitin-protein ligase SIAH2	SIAH2	O43255	1	[1] PMID: 25387056; [2] PMID: 24506869
4	Cell growth and proliferation	Myc proto-oncogene protein	MYC	P01106	1	[1] PMID: 25387056; [2] PMID: 24890832; [3] PMID: 29033582
4	Cell growth and proliferation	Ribosomal protein S6 kinase alpha-2	RPS6KA2	Q15349	1	[1] PMID: 25387056; [2] PMID: 25924008
4	Cell growth and proliferation	Ribosomal protein S6 kinase alpha-6	RPS6KA6	Q9UK32	1	[1] PMID: 25387056; [2] PMID: 25924008
4	Cell growth and proliferation	Ribosomal protein S6 kinase alpha-3	RPS6KA3	P51812	1	[1] PMID: 25387056; [2] PMID: 25924008
4	Cell growth and proliferation	Phosphatidylinositol 4,5-bisphosphate 3-kinase catalytic subunit alpha isoform	PIK3CA	P42336	1	[1] PMID: 25387056; [2] PMID: 25924008
4	Cell growth and proliferation	Phosphatidylinositol 4,5-bisphosphate 3-kinase catalytic subunit beta isoform	PIK3CB	P42338	1	[1] PMID: 25387056; [2] PMID: 25924008
4	Cell growth and proliferation	Serine/threonine-protein kinase mTOR	MTOR	P42345	1	[1] PMID: 25387056; [2] PMID: 25924008
4	Cell growth and proliferation	Phosphatidylinositol 4,5-bisphosphate 3-kinase catalytic subunit gamma isoform	PIK3CG	P48736	1	[1] PMID: 25387056; [2] PMID: 25924008
4	Cell growth and proliferation	Folliculin	FLCN	Q8NFG4	1	[1] PMID: 25387056; [2] PMID: 26418749
4	Cell growth and proliferation	Tuberin	TSC2	P49815	-1	[1] PMID: 25387056; [2] PMID: 29334302; [3] PMID: 25924008
4	Cell growth and proliferation	GTP-binding protein Rheb	RHEB	Q15382	1	[1] PMID: 25387056; [2] PMID: 29334302; [3] PMID: 25924008
4	Cell growth and proliferation	Hamartin	TSC1	Q92574	-1	[1] PMID: 25387056; [2] PMID: 29334302; [3] PMID: 25924008
4	Cell growth and proliferation	RAC-alpha serine/threonine-protein kinase	AKT1	P31749	1	[1] PMID: 26233890; [2] PMID: 26233890
4	Cell growth and proliferation	von Hippel-Lindau disease tumor suppressor	VHL	P40337	-1	[1] PMID: 26558360; [2] PMID: 25120953; [3] PMID: 18039096
4	Cell growth and proliferation	Fumarate hydratase, mitochondrial	FH	P07954	-1	[1] PMID: 26558360; [2] PMID: 25120953; [3] PMID: 25387056; [4] PMID: 23083876
4	Cell growth and proliferation	Glycogen synthase kinase-3 beta	GSK3B	P49841	1	[1] PMID: 27387559; [2] PMID: 19920820
4	Cell growth and proliferation	Insulin-like growth factor-binding protein 4	IGFBP4	P22692	1	[1] PMID: 21207373
5	Apoptosis evasion	Apoptosis-inducing factor 1, mitochondrial	AIFM1	O95831	-1	[1] PMID: 31452759
5	Apoptosis evasion	Apoptosis regulator Bcl-2	BCL2	P10415	1	[1] PMID: 30792387; [2] PMID: 29769323; [3] PMID: 31462894; [4] PMID: 12025227
5	Apoptosis evasion	Bcl-2-like protein 1	BCL2L1	Q07817	1	[1] PMID: 30792387; [2] PMID: 29769323; [3] PMID: 31462894
5	Apoptosis evasion	Bcl-2-like protein 2	BCL2L2	Q92843	1	[1] PMID: 30792387; [2] PMID: 29769323; [3] PMID: 31462894
5	Apoptosis evasion	Baculoviral IAP repeat-containing protein 5	BIRC5	O15392	1	[1] PMID: 31462894; [2] PMID: 29604934; [3] PMID: 29301217; [4] PMID: 12036919
5	Apoptosis evasion	Caspase-3	CASP3	P42574	-1	[1] PMID: 12036919
5	Apoptosis evasion	Caspase-7	CASP7	P55210	-1	[1] PMID: 12036919
5	Apoptosis evasion	Caspase-9	CASP9	P55211	-1	[1] PMID: 12036919
5	Apoptosis evasion	CASP8 and FADD-like apoptosis regulator	CFLAR	O15519	1	[1] PMID: 12036919; [2] PMID: 29796174; [3] PMID: 23255321
5	Apoptosis evasion	Macrophage colony-stimulating factor 1 receptor	CSF1R	P07333	1	[1] PMID: 22052465
5	Apoptosis evasion	DNA excision repair protein ERCC-6-like	ERCC6L	Q2NKX8	1	[1] PMID: 30459398
5	Apoptosis evasion	Tumor necrosis factor ligand superfamily member 6	FASLG	P48023	-1	[1] PMID: 31462894; [2] PMID: 21160903
5	Apoptosis evasion	Glycogen synthase kinase-3 beta	GSK3B	P49841	1	[1] PMID: 27387559; [2] PMID: 19920820
5	Apoptosis evasion	Insulin-like growth factor I	IGF1	P05019	1	[1] PMID: 27405474
5	Apoptosis evasion	Myc proto-oncogene protein	MYC	P01106	-1	[1] PMID: 25387056; [2] PMID: 24890832; [3] PMID: 24985130
5	Apoptosis evasion	Nuclear factor NF-kappa-B p105 subunit	NFKB1	P19838	1	[1] PMID: 31462894; [2] PMID: 25936818
5	Apoptosis evasion	Nuclear factor NF-kappa-B p100 subunit	NFKB2	Q00653	1	[1] PMID: 31462894; [2] PMID: 25936818
5	Apoptosis evasion	Prostaglandin G/H synthase 2	PTGS2	P35354	1	[1] PMID: 31462894; [2] PMID: 20339581
5	Apoptosis evasion	RAF proto-oncogene serine/threonine-protein kinase	RAF1	P04049	1	[1] PMID: 16890795; [2] PMID: 18459149
5	Apoptosis evasion	Transcription factor p65	RELA	Q04206	1	[1] PMID: 31462894; [2] PMID: 31187116; [3] PMID: 28810535; [4] PMID: 29673141
5	Apoptosis evasion	Transcription factor RelB	RELB	Q01201	1	[1] PMID: 31462894; [2] PMID: 27711077
5	Apoptosis evasion	Tumor necrosis factor	TNF	P01375	-1	[1] PMID: 31462894; [2] PMID: 20182539; [3] PMID: 31417576
5	Apoptosis evasion	Tumor necrosis factor ligand superfamily member 10	TNFSF10	P50591	-1	[1] PMID: 22312440; [2] PMID: 29796174; [3] PMID: 31462894; [4] PMID: 12036919
5	Apoptosis evasion	Cellular tumor antigen p53	TP53	P04637	-1	[1] PMID: 21318790; [2] PMID: 31656782; [3] PMID: 27031960
5	Apoptosis evasion	TNF receptor-associated factor 1	TRAF1	Q13077	1	[1] PMID: 31462894; [2] PMID: 29528567; [3] PMID: 10692572
5	Apoptosis evasion	TNF receptor-associated factor 2	TRAF2	Q12933	1	[1] PMID: 31462894; [2] PMID: 28855498; [3] PMID: 28482378; [4] PMID: 19815541
5	Apoptosis evasion	Transient receptor potential cation channel subfamily A member 1	TRPA1	O75762	-1	[1] PMID: 29970964
5	Apoptosis evasion	Vascular endothelial growth factor A	VEGFA	P15692	1	[1] PMID: 10066377; [2] PMID: 21827394
5	Apoptosis evasion	von Hippel-Lindau disease tumor suppressor	VHL	P40337	1	[1] PMID: 26558360; [2] PMID: 25120953; [3] PMID: 18039096; [4] PMID: 25749195
5	Apoptosis evasion	von Hippel-Lindau disease tumor suppressor	VHL	P40337	-1	[1] PMID: 26558360; [2] PMID: 25120953; [3] PMID: 18039096; [4] PMID: 25749195
5	Apoptosis evasion	Proto-oncogene Wnt-1	WNT1	P04628	1	[1] PMID: 11149923
5	Apoptosis evasion	E3 ubiquitin-protein ligase XIAP	XIAP	P98170	1	[1] PMID: 31462894

## Sheet: Supplementary Table 2
Supplementary Table 2: Drug targets characterisation. When available, target information was retrieved from specialised databases, including DrugBank and Stitch.The "Effect" column indicates the effect of the drug over the proposed target, according to the screened databases and the bibliografic references: inhibition (red downwards arrow↓), activation (green upwards arrow ↑). "DrugBank" and "Sti…
Drug Name	UniProt ID	Protein Name	Gene Name	Effect	DrugBank	Stitch	References
DRUG TARGETS
Cabozantinib	P08581	Hepatocyte growth factor receptor	MET	↓	Yes	Yes	[1] PMID: 21926191; [2] PMID: 30069760; [3]: https://www.ema.europa.eu/en/documents/product-information/cometriq-epar-product-information_en.pdf; [4]: https://www.accessdata.fda.gov/drugsatfda_docs/label/2017/208692s002lbl.pdf
	P35968	Vascular endothelial growth factor receptor 2	KDR (VEGFR2)	↓	Yes	Yes	[1] PMID: 21926191; [2] PMID: 30069760; [3]: https://www.ema.europa.eu/en/documents/product-information/cometriq-epar-product-information_en.pdf; [4]: https://www.accessdata.fda.gov/drugsatfda_docs/label/2017/208692s002lbl.pdf
	P07949	Proto-oncogene tyrosine-protein kinase receptor Ret	RET	↓	Yes	Yes	[1] PMID: 21926191; [2] PMID: 30069760; [3]: https://www.ema.europa.eu/en/documents/product-information/cometriq-epar-product-information_en.pdf; [4]: https://www.accessdata.fda.gov/drugsatfda_docs/label/2017/208692s002lbl.pdf
	P30530	Tyrosine-protein kinase receptor UFO	AXL	↓	No	No	[1] PMID: 21926191; [2] PMID: 30069760; [3]: https://www.ema.europa.eu/en/documents/product-information/cometriq-epar-product-information_en.pdf; [4]: https://www.accessdata.fda.gov/drugsatfda_docs/label/2017/208692s002lbl.pdf
	P10721	Mast/stem cell growth factor receptor Kit	KIT	↓	No	No	[1] PMID: 21926191; [2] PMID: 30069760; [3]: https://www.ema.europa.eu/en/documents/product-information/cometriq-epar-product-information_en.pdf; [4]: https://www.accessdata.fda.gov/drugsatfda_docs/label/2017/208692s002lbl.pdf
	P36888	Receptor-type tyrosine-protein kinase FLT3	FLT3	↓	No	No	[1] PMID: 21926191; [2] PMID: 30069760; [3]: https://www.ema.europa.eu/en/documents/product-information/cometriq-epar-product-information_en.pdf; [4]: https://www.accessdata.fda.gov/drugsatfda_docs/label/2017/208692s002lbl.pdf
	P17948	Vascular endothelial growth factor receptor 1	FLT1 (VEGFR1)	↓	No	Yes	[1] PMID: 21926191; [2] PMID: 30069760; [3]: https://www.ema.europa.eu/en/documents/product-information/cometriq-epar-product-information_en.pdf; [4]: https://www.accessdata.fda.gov/drugsatfda_docs/label/2017/208692s002lbl.pdf
	P35916	Vascular endothelial growth factor receptor 3	FLT4 (VEGFR3)	↓	No	Yes	[1] PMID: 21926191; [2] PMID: 30069760; [3]: https://www.ema.europa.eu/en/documents/product-information/cometriq-epar-product-information_en.pdf; [4]: https://www.accessdata.fda.gov/drugsatfda_docs/label/2017/208692s002lbl.pdf
	P08922	Proto-oncogene tyrosine-protein kinase ROS	ROS1	↓	No	No	[1]: https://www.ema.europa.eu/en/documents/product-information/cometriq-epar-product-information_en.pdf; [2]: https://www.accessdata.fda.gov/drugsatfda_docs/label/2017/208692s002lbl.pdf; [3] PMID: 31399568
	Q02763	Angiopoietin-1 receptor	TIE-2	↓	No	No	[1]: https://www.ema.europa.eu/en/documents/product-information/cometriq-epar-product-information_en.pdf; [2]: https://www.accessdata.fda.gov/drugsatfda_docs/label/2017/208692s002lbl.pdf; [3] PMID: 25242168
	Q06418	Tyrosine-protein kinase receptor TYRO3	TYRO3	↓	No	No	[1]: https://www.ema.europa.eu/en/documents/product-information/cometriq-epar-product-information_en.pdf; [2]: https://www.accessdata.fda.gov/drugsatfda_docs/label/2017/208692s002lbl.pdf
	Q12866	Tyrosine-protein kinase Mer	MER	↓	No	No	[1]: https://www.ema.europa.eu/en/documents/product-information/cometriq-epar-product-information_en.pdf; [2]: https://www.accessdata.fda.gov/drugsatfda_docs/label/2017/208692s002lbl.pdf
	Q16620	Tropomyosin-related kinase B	TRKB	↓	No	No	[1]: https://www.ema.europa.eu/en/documents/product-information/cometriq-epar-product-information_en.pdf; [2]: https://www.accessdata.fda.gov/drugsatfda_docs/label/2017/208692s002lbl.pdf
Nivolumab	Q15116	Programmed cell death protein 1	PDCD1 (PD1)	↓	Yes	ND	[1] PMID: 25798726; [2] https://www.accessdata.fda.gov/drugsatfda_docs/label/2019/125554s070lbl.pdf; [3] https://www.ema.europa.eu/documents/product-information/opdivo-epar-product-information_en.pdf
Pembrolizumab	Q15116	Programmed cell death protein 1	PDCD1 (PD1)	↓	Yes	ND	[1] https://www.ema.europa.eu/documents/product-information/keytruda-epar-product-information_en.pdf; [2] PMID: 27485741; [3] https://www.accessdata.fda.gov/drugsatfda_docs/label/2019/125514Orig1s054lbl.pdf

## Sheet: Supplementary Table 3
Supplementary Table 3: mRCC expression data analysis. Data available from GSE105261 in Gene Expression Omnibus (GEO) public repository
UniProt Code	Adjusted p value	logFC	Gene Symbol	Gene Title	Gene ID	GenBank Accession
A0A140G945	0.000363	-2.29804	CRYAA	crystallin alpha A	1409	NM_000394
A2RRL7	2.17e-08	-3.47902	TMEM213	transmembrane protein 213	155006	NM_001085429
O00469	1.2e-06	2.05503	PLOD2	procollagen-lysine,2-oxoglutarate 5-dioxygenase 2	5352	NM_000935
O00515	9.98e-05	-2.9859	LAD1	ladinin 1	3898	NM_005558
O00584	0.000203	2.01332	RNASET2	ribonuclease T2	8635	NM_003730
O00767	0.000629	2.19204	SCD	stearoyl-CoA desaturase	6319	NM_005063
O14638	0.00138	2.85905	ENPP3	ectonucleotide pyrophosphatase/phosphodiesterase 3	5169	NM_005021
O14669	1.14e-10	-2.42725	PRRG2	proline rich and Gla domain 2	5639	NM_000951
O15375	1.9e-06	-2.69072	SLC16A5	solute carrier family 16 member 5	9121	NM_004695
O15393	1.33e-07	-3.05605	TMPRSS2	transmembrane protease, serine 2	7113	NM_005656
O15427	5.77e-09	2.45887	SLC16A3	solute carrier family 16 member 3	9123	NM_004207
O15540	0.00266	4.32898	FABP7	fatty acid binding protein 7	2173	NM_001446
O43490	0.00256	-2.89428	PROM1	prominin 1	8842	NM_006017
O75309	0.000179	-2.20456	CDH16	cadherin 16	1014	NM_004062
O75325	1.01e-07	-2.37582	LRRN2	leucine rich repeat neuronal 2	10446	NM_201630
O95990	0.00105	-2.0105	FAM107A	family with sequence similarity 107 member A	11170	NM_001076778
P00326	8.68e-05	-2.10305	ADH1C	alcohol dehydrogenase 1C (class I), gamma polypeptide	126	NM_000669
P00439	0.00209	-2.11661	PAH	phenylalanine hydroxylase	5053	NM_000277
P00995	0.00417	-2.84179	SPINK1	serine peptidase inhibitor, Kazal type 1	6690	NM_003122
P01042	3.26e-07	-4.08397	KNG1	kininogen 1	3827	NM_000893
P01920	0.00597	2.10833	HLA-DQB1	major histocompatibility complex, class II, DQ beta 1	3119	NM_002123
P02452	0.000224	3.00805	COL1A1	collagen type I alpha 1 chain	1277	NM_000088
P02461	0.000795	2.19419	COL3A1	collagen type III alpha 1 chain	1281	NM_000090
P02654	0.000843	2.68325	APOC1	apolipoprotein C1	341	NM_001645
P02746	0.000133	2.49167	C1QB	complement C1q B chain	713	NM_000491
P02747	0.000303	2.29914	C1QC	complement C1q C chain	714	NM_172369
P05062	0.000253	-3.89641	ALDOB	aldolase, fructose-bisphosphate B	229	NM_000035
P05154	5.02e-05	-2.46975	SERPINA5	serpin family A member 5	5104	NM_000624
P05997	0.000249	2.18874	COL5A2	collagen type V alpha 2 chain	1290	NM_000393
P07327	8.02e-07	-2.88483	ADH1A	alcohol dehydrogenase 1A (class I), alpha polypeptide	124	NM_000667
P07911	1.48e-08	-5.41057	UMOD	uromodulin	7369	NM_003361
P08123	0.000133	2.83453	COL1A2	collagen type I alpha 2 chain	1278	NM_000089
P08729	2.46e-06	-2.15371	KRT7	keratin 7	3855	NM_005556
P09104	0.00113	2.22737	ENO2	enolase 2	2026	NM_001975
P09758	1.13e-07	-4.65371	TACSTD2	tumor-associated calcium signal transducer 2	4070	NM_002353
P10643	0.00916	-2.17799	C7	complement component 7	730	NM_000587
P12110	0.000645	2.0214	COL6A2	collagen type VI alpha 2 chain	1292	NM_001849
P13640	0.00453	-3.09562	MT1G	metallothionein 1G	4495	NM_005950
P15313	1.37e-09	-4.36127	ATP6V1B1	ATPase H+ transporting V1 subunit B1	525	NM_001692
P15692	1.05e-05	2.38658	VEGFA	vascular endothelial growth factor A	7422	NM_003376
P16422	1.73e-06	-2.40943	EPCAM	epithelial cell adhesion molecule	4072	NM_002354
P17481	1.33e-06	-2.342	HOXB8	homeobox B8	3218	NM_024016
P17936	2.07e-06	2.69613	IGFBP3	insulin like growth factor binding protein 3	3486	NM_000598
P20472	4.11e-05	-2.69659	PVALB	parvalbumin	5816	NM_002854
P20908	0.00423	2.03197	COL5A1	collagen type V alpha 1 chain	1289	NM_000093
P21145	2.21e-05	-4.04398	MAL	mal, T-cell differentiation protein	4118	NM_002371
P21266	0.000224	-2.06424	GSTM3	glutathione S-transferase mu 3	2947	NM_000849
P28300	0.000255	2.27513	LOX	lysyl oxidase	4015	NM_002317
P31371	5.24e-06	-2.29468	FGF9	fibroblast growth factor 9	2254	NM_002010
P32970	0.00165	2.65392	CD70	CD70 molecule	970	NM_001252
P34995	8.43e-07	-2.60495	PTGER1	prostaglandin E receptor 1	5731	NM_000955
P37088	2.18e-05	-3.52359	SCNN1A	sodium channel epithelial 1 alpha subunit	6337	NM_001038
P40261	5.56e-06	3.13294	NNMT	nicotinamide N-methyltransferase	4837	NM_006169
P41181	6.74e-09	-5.69446	AQP2	aquaporin 2	359	NM_000486
P41439	1.55e-06	-2.04524	FOLR3	folate receptor 3	2352	NM_000804
P47736	0.00046	-2.36854	RAP1GAP	RAP1 GTPase activating protein	5909	NM_002885
P47871	8.16e-07	-2.55132	GCGR	glucagon receptor	2642	NM_000160
P48048	1.64e-08	-2.98574	KCNJ1	potassium voltage-gated channel subfamily J member 1	3758	NM_153767
P49895	1.67e-05	-2.14767	DIO1	deiodinase, iodothyronine type I	1733	NM_001039716
P51161	0.000104	2.41375	FABP6	fatty acid binding protein 6	2172	NM_001445
P51170	1.9e-05	-2.09423	SCNN1G	sodium channel epithelial 1 gamma subunit	6340	NM_001039
P51800	5.77e-09	-5.01133	CLCNKA	chloride voltage-gated channel Ka	1187	NM_001042704
P51801	3.1e-08	-2.88302	CLCNKB	chloride voltage-gated channel Kb	1188	NM_000085
P53805	0.00036	-2.05121	RCAN1	regulator of calcineurin 1	1827	NM_203418
P54652	1.55e-05	-1.98354	HSPA2	heat shock protein family A (Hsp70) member 2	3306	NM_021979
P54710	2.35e-06	-3.39327	FXYD2	FXYD domain containing ion transport regulator 2	486	NM_021603
P54868	0.00705	-2.42135	HMGCS2	3-hydroxy-3-methylglutaryl-CoA synthase 2	3158	NM_005518
P56748	2.17e-08	-4.12808	CLDN8	claudin 8	9073	NM_199328
P57735	8.78e-09	-2.86767	RAB25	RAB25, member RAS oncogene family	57111	NM_020387
P59646	1.14e-08	-5.05586	FXYD4	FXYD domain containing ion transport regulator 4	53828	NM_173160
P60022	0.0054	-2.73736	DEFB1	defensin beta 1	1672	NM_005218
P78369	2.28e-07	-2.58903	CLDN10	claudin 10	9071	NM_006984
P80294	0.00182	-1.18202	MT1H	metallothionein 1H	4496	NM_005951
P80365	2.68e-08	-3.27609	HSD11B2	hydroxysteroid 11-beta dehydrogenase 2	3291	NM_000196
P98066	6.4e-06	2.6311	TNFAIP6	TNF alpha induced protein 6	7130	NM_007115
Q02252	0.000627	-1.85313	ALDH6A1	aldehyde dehydrogenase 6 family member A1	4329	NM_005589
Q03112	1.28e-06	-2.02854	MECOM	MDS1 and EVI1 complex locus	2122	NM_005241
Q03431	3.94e-05	-1.85692	PTH1R	parathyroid hormone 1 receptor	5745	NM_000316
Q06495	0.000159	-2.0463	SLC34A1	solute carrier family 34 member 1	6569	NM_003052
Q13609	2.91e-08	-2.03574	DNASE1L3	deoxyribonuclease 1 like 3	1776	NM_004944
Q14508	0.000323	-2.71987	WFDC2	WAP four-disulfide core domain 2	10406	NM_006103
Q15582	0.00105	2.54867	TGFBI	transforming growth factor beta induced	7045	NM_000358
Q16790	3.19e-05	3.39392	CA9	carbonic anhydrase 9	768	NM_001216
Q3MIR4	5.83e-08	-2.10682	TMEM30B	transmembrane protein 30B	161291	NM_001017970
Q3MJ13	0.00171	-2.0831	WDR72	WD repeat domain 72	256764	NM_182758
Q495M3	6.23e-05	-2.47739	SLC36A2	solute carrier family 36 member 2	153201	NM_181776
Q53GD3	7.19e-06	-2.21889	SLC44A4	solute carrier family 44 member 4	80736	NM_025257
Q7Z7D3	1.09e-05	-2.25516	VTCN1	V-set domain containing T cell activation inhibitor 1	79679	NM_024626
Q86VL8	4.45e-06	-2.75514	SLC47A2	solute carrier family 47 member 2	146802	NM_152908
Q86Y22	0.000989	2.41065	COL23A1	collagen type XXIII alpha 1 chain	91522	NM_173465
Q8N271	0.000319	-2.15723	PROM2	prominin 2	150696	NM_144707
Q8N3F0	6.72e-07	-2.12884	MTURN	maturin, neural progenitor differentiation regulator homolog (Xenopus)	222166	NM_152793
Q8N474	1.71e-08	-3.28226	SFRP1	secreted frizzled related protein 1	6422	NM_003012
Q8WTV0	0.00041	2.14518	SCARB1	scavenger receptor class B member 1	949	NM_005505
Q96CG8	0.0012	2.33354	CTHRC1	collagen triple helix repeat containing 1	115908	NM_138455
Q96CM8	1.5e-05	-2.0046	ACSF2	acyl-CoA synthetase family member 2	80221	NM_025149
Q96DN0	1.74e-06	-2.25242	ERP27	endoplasmic reticulum protein 27	121506	NM_152321
Q99541	0.00236	1.90493	PLIN2	perilipin 2	123	NM_001122
Q99999	0.000706	2.02374	GAL3ST1	galactose-3-O-sulfotransferase 1	9514	NM_004861
Q9BPW5	6.04e-07	-2.19306	RASL11B	RAS like family 11 member B	65997	NM_023940
Q9BQI0	3.57e-05	-2.66954	AIF1L	allograft inflammatory factor 1 like	83543	NM_031426
Q9BUP0	1.16e-05	-2.6442	EFHD1	EF-hand domain family member D1	80303	NM_025202
Q9BY76	8.94e-07	3.46858	ANGPTL4	angiopoietin like 4	51129	NM_139314
Q9H4Y5	2.78e-05	-2.21642	GSTO2	glutathione S-transferase omega 2	119391	NM_183239
Q9HBG4	6.11e-09	-3.82363	ATP6V0A4	ATPase H+ transporting V0 subunit a4	50617	NM_020632
Q9NP85	7.99e-06	-2.51458	NPHS2	NPHS2, podocin	7827	NM_014625
Q9NR00	0.000182	-2.21601	C8orf4	chromosome 8 open reading frame 4	56892	NM_020130
Q9NRX3	3.91e-09	4.96025	NDUFA4L2	NDUFA4, mitochondrial complex associated like 2	56901	NM_020142
Q9NWC5	0.000341	2.32442	TMEM45A	transmembrane protein 45A	55076	NM_018004
Q9NZI6	4.29e-09	-2.26275	TFCP2L1	transcription factor CP2-like 1	29842	NM_014553
Q9P283	2e-05	2.31874	SEMA5B	semaphorin 5B	54437	NM_001031702
Q9P2M7	0.000231	-2.204	CGN	cingulin	57530	NM_020770
Q9UBK2	0.000174	-2.03762	PPARGC1A	PPARG coactivator 1 alpha	10891	NM_013261
Q9UKW6	0.00141	-2.06679	ELF5	E74 like ETS transcription factor 5	2001	NM_198381
Q9ULD0	1.05e-05	-2.71212	OGDHL	oxoglutarate dehydrogenase-like	55753	NM_018245
Q9Y272	0.000286	-2.6341	RASD1	ras related dexamethasone induced 1	51655	NM_016084
Q9Y5L2	1.15e-05	2.86042	HILPDA	hypoxia inducible lipid droplet associated	29923	NM_013332
Q9Y5R5	1.85e-08	-3.27539	DMRT2	doublesex and mab-3 related transcription factor 2	10655	NM_006557
Q9Y6U3	0.00013	-2.59814	SCIN	scinderin	85477	NM_033128

## Sheet: Supplementary Table 8
Supplementary Table 8: List of specific proteins associated with tissue invasion and metastasis, according to the model. The sign next to the UniProt code of each protein indicates the degree of protein activation: (1) activation, (-1) inhibition. The entries for the corresponding articles are listed in the “Reference” column.
Link	Protein Name A	UniProt A	Protein Name B	UniProt B	Sign	Reference
1	SNAI1/2 (SNAI1, SNAI2)	O95863, O43623	VDR	P11473	-1	[1] PMID: 20138990
2	SNAI1/2 (SNAI1, SNAI2)	O95863, O43623	CADH1	P12830	-1	[1] PMID: 12508111; [2] PMID: 21796367
3	SNAI1/2 (SNAI1, SNAI2)	O95863, O43623	Tissue invasion and metastasis	-	1	[1] PMID: 27461942; [2] PMID: 26940073; [3] PMID: 27329246; [4] PMID: 31258725
4	CTND1	O60716	CADH1	P12830	1	[1] PMID: 20715154
5	FYN	P06241	CTND1	O60716	-1	[1] PMID: 12640114
6	FYN	P06241	CTNB1	P35222	-1	[1] KEGG: hsa04510-Focal adhesion; [2] KEGG: hsa04520-Adherens junction; [3] PMID: 12640114
7	RET	P07949	RAS (RASN, RASH, RASK)	P01111, P01112, P01116	1	[1] PMID: 24705026; [2] PMID: 28500237; [3] KEGG: hsa05200-Pathways in cancer; [4] KEGG: hsa05216-Thyroid cancer
8	MET	P08581	CTND1	O60716	-1	[1] PMID: 19604117
9	MET	P08581	SRC	P12931	1	[1] PMID: 28810597
10	MET	P08581	ERBB3	P21860	1	[1] PMID: 25400108; [2] PMID: 25326665
11	DNMT1	P26358	CADH1	P12830	-1	[1] PMID: 21846773; [2] DOI: 10.1097/MEG.0b013e3282c3a89e
11	SALL4	Q9UJQ4	CADH1	P12830	-1	[1] PMID: 26407074
12	MET	P08581	STAT3	P40763	1	[1] PMID: 25801713; [2] PMID: 22128289; [3] PMID: 12168776
13	MET	P08581	PI3K	Q92569, P27986, O00459, P42336, P42338, O00329	1	[1] PMID: 12611639; [2] PMID: 20584748; [3] PMID: 23576023
14	MET	P08581	RASH	P01112	1	[1] PMID: 25593982; [2] PMID: 10069803; [3] R-HSA-8851805 Signal Transduction (Homo sapiens), Signaling by Receptor Tyrosine Kinases (Homo sapiens), Signaling by MET (Homo sapiens), MET activates RAS signaling (Homo sapiens)
15	KIT	P10721	STAT3	P40763	1	[1] PMID: 28042518; [2] PMID: 11494148
16	KIT	P10721	PI3K	Q92569, P27986, O00459, P42336, P42338, O00329	1	[1] PMID: 21076081; [2] PMID: 26474484
17	KIT	P10721	RASH	P01112	1	[1] PMID: 21479172; [2] PMID: 20824047; [3] KEGG: hsa04916-Melanogenesis; [4] PMID: 17277161;
18	VDR	P11473	CADH1	P12830	1	[1] PMID: 22213313
19	CADH1	P12830	Tissue invasion and metastasis	-	-1	[1] PMID: 25123505; [2] PMID: 27461942; [3] PMID: 26940073; [4] PMID: 27329246
20	SRC	P12931	PI3K	Q92569, P27986, O00459, P42336, P42338, O00329	1	[1] KEGG: hsa04370-VEGF signaling pathway; [2] PMID: 24741093; [3] PMID: 11313349; [4] PMID: 12933816; [5] PMID: 29487290
21	SRC	P12931	Tissue invasion and metastasis	-	1	[1] PMID: 25187556
22	VGFR1	P17948	SRC	P12931	1	[1] PMID: 29263797
23	VGFR1	P17948	PI3K	Q92569, P27986, O00459, P42336, P42338, O00329	1	[1] PMID: 26693066; [2] PMID: 21212275; [3] PMID: 18284215; [4] PMID: 12814952
24	NFKB1	P19838	SNAI1/2	O95863, O43623	1	[1] PMID: 19411070; [2] DOI: 10.1158/0008-5472.CAN-09-2211
25	NFKB1	P19838	CADH1	P12830	-1	[1] PMID: 20683022
26	NFKB1	P19838	SDF1	P48061	1	[1] PMID: 20923761
26	NFKB1	P19838	CXCR4	P61073	1	[1] PMID: 12690099
27	NFKB1	P19838	MMP2	P08253	1	[1] PMID: 12406554
27	NFKB1	P19838	HPSE	Q9Y251	1	[1] PMID: 19956890; [2] PMID: 27016342
28	ERBB3	P21860	CTNB1	P35222	-1	[1] PMID: 22274864
29	ERK1/2	P28482, P27361	SNAI1/2	O95863, O43623	1	[1] PMID: 17295233; [2] PMID: 24108744; [3] PMID: 25012501
30	ERK1/2	P28482, P27361	NFKB1	P19838	1	[1] PMID: 24163071; [2] PMID: 1648088
31	ERK1/2	P28482, P27361	HIF1A	Q16665	1	[1] PMID: 12485909; [2] PMID: 12588875; [3] PMID: 27909249; [4] PMID: 10551817
32	ERK1/2	P28482, P27361	Tissue invasion and metastasis	-	1	[1] PMID: 26732239
33	PI3K	Q92569, P27986, O00459, P42336, P42338, O00329	SRC	P12931	1	[1] PMID: 27169346
34	UFO	P30530	SRC	P12931	1	[1] PMID: 25187556
35	CTNB1	P35222	CADH1	P12830	1	[1] PMID: 16125672; [2] PMID: 16574648; [3] PMID: 18593713; [4] PMID: 24798214; [5] PMID: 7954478
36	CTNB1	P35222	Tissue invasion and metastasis	-	1	[1] PMID: 28393205; [2] PMID: 27322325; [3] PMID: 23708097
37	VGFR3	P35916	PI3K	Q92569, P27986, O00459, P42336, P42338, O00329	1	[1] PMID: 29527128; [2] PMID: 25388664; [3] PMID: 22745786; [4] PMID: 20814228
38	VGFR2	P35968	SRC	P12931	1	[1] PMID: 11282421; [2] PMID: 22689825
39	VGFR2	P35968	PI3K	Q92569, P27986, O00459, P42336, P42338, O00329	1	[1] PMID: 29527128; [2] PMID: 17658244; [3] KEGG: hsa04370 - VEGF signaling pathway
40	VGFR2	P35968	αVβ3 (ITAV, ITB3)	P06756, P05106	1	[1] PMID: 19267251
41	VGFR2	P35968	RAC1	P63000	1	[1] PMID: 17686471; [2] PMID: 25657827
42	FLT3	P36888	STAT3	P40763	1	[1] PMID: 24639346
43	FLT3	P36888	PI3K	Q92569, P27986, O00459, P42336, P42338, O00329	1	[1] KEGG: hsa05200-Pathways in cancer; [2] PMID: 12951584; [3] PMID: 15840695; [4] KEGG: hsa05221-Acute myeloid leukemia; [5] PMID: 25388664; [6] PMID: 25826077; [7] PMID: 20814228; [8] PMID: 11027664
44	FLT3	P36888	RAS (RASN, RASH, RASK)	P01111, P01112, P01116	1	[1] Acute Leukemias in Adults, Frederick R. Appelbaum, in Abeloff's Clinical Oncology (Fifth Edition), 2014 [2] KEGG: hsa04014 - Ras signaling pathway; [3] PMID: 23943874
45	STAT3	P40763	VDR	P11473	-1	[1] PMID: 23424038
46	STAT3	P40763	TWST1	Q15672	1	[1] PMID: 18353781; [2] DOI: 10.1038/s41418-019-0322-9; [3] PMID: 23623921; [4] PMID: 30863721
47	STAT3	P40763	HIF1A	Q16665	1	[1] PMID: 18985005
48	STAT3	P40763	DNMT1	P26358	1	[1] PMID: 24058781; [2] PMID: 16861352
48	STAT3	P40763	SALL4	Q9UJQ4	1	[1] PMID: 19151334
49	PI3K	Q92569, P27986, O00459, P42336, P42338, O00329	Tissue invasion and metastasis	-	-1	[1] PMID: 25757764; [2] PMID: 29772431
50	TIE2	Q02763	PI3K	Q92569, P27986, O00459, P42336, P42338, O00329	1	[1] PMID: 25371820; [2] PMID: 21130043
51	TWST1	Q15672	CADH1	P12830	-1	[1] PMID: 18062917
52	TWST1	Q15672	Tissue invasion and metastasis	-	1	[1] PMID: 31911271
53	NTRK2	Q16620	SRC	P12931	1	[1] PMID: 19927149
54	NTRK2	Q16620	P85A	P27986	1	[1] PMID: 30675270; [2] PMID: 29527128
55	HIF1A	Q16665	CADH1	P12830	-1	[1] PMID: 24916472
56	HIF1A	Q16665	Tissue invasion and metastasis	-	1	[1] PMID: 27329246
57	TYRO3	Q06418	SNAI1/2	O95863, O43623	1	[1] PMID: 30501104
58	TYRO3	Q06418	FYN	P06241	1	[1] PMID: 30501104
59	TYRO3	Q06418	ERK1/2	P28482, P27361	1	[1] PMID: 30501104
60	TYRO3	Q06418	PI3K	Q92569, P27986, O00459, P42336, P42338, O00329	1	[1] PMID: 30501104
61	Cabozantinib	-	RET	P07949	-1	[1] PMID: 30679901
62	Cabozantinib	-	MET	P08581	-1	[1] PMID: 21926191
63	Cabozantinib	-	KIT	P10721	-1	[1] PMID: 21926191
64	Cabozantinib	-	VGFR1	P17948	-1	[1] PMID: 21926191
65	Cabozantinib	-	UFO	P30530	-1	[1] PMID: 21926191
66	Cabozantinib	-	VGFR3	P35916	-1	[1] PMID: 21613405
67	Cabozantinib	-	VGFR2	P35968	-1	[1] PMID: 21926191
68	Cabozantinib	-	FLT3	P36888	-1	[1] PMID: 21926191
69	Cabozantinib	-	TIE2	Q02763	-1	[1] PMID: 21926191
70	Cabozantinib	-	NTRK2	Q16620	-1	[1] Cometriq: EPAR - Product Information. 2014, European Medicines Agency
71	Cabozantinib	-	TYRO3	Q06418	-1	[1] PMID: 29662541
72	PI3K	Q92569, P27986, O00459, P42336, P42338, O00329	HIF1A	Q16665	1	[1] PMID: 18160990; [2] PMID: 22144946; [3] PMID: 23590596; [4] PMID: 21922131; [5] PMID: 12874030
73	RAS (RASN, RASH, RASK)	P01111, P01112, P01116	HIF1A	Q16665	1	[1] PMID: 26393682; [2] PMID: 26060408; [3] PMID: 23201159
74	αVβ3 (ITAV, ITB3)	P06756, P05106	NFKB1	P19838	1	[1] PMID: 12138201
75	RAC1	P63000	NFKB1	P19838	1	[1] KEGG: hsa05212-Pancreatic cancer; [2] PMID: 19487462
76	SDF1	P48061	Tissue invasion and metastasis	-	1	[1] PMID: 29264197; [2] PMID: 18189328; [3] PMID: 25387056
76	CXCR4	P61073	Tissue invasion and metastasis	-	1	[1] PMID: 17083723; [2] PMID: 18189328; [3] PMID: 25387056; [4] PMID: 31268155
77	MMP2	P08253	Tissue invasion and metastasis	-	1	[1] PMID: 18189328
77	HPSE	Q9Y251	Tissue invasion and metastasis	-	1	[1] PMID: 27461942; [2] PMID: 24213520
